# Supplementary material for: Genome mining to unravel potential metabolic pathways linked to gallium bioleaching ability of bacterial mine isolates
Source: Front Microbiol. 2022 Sep 13;13:970147. doi: 10.3389/fmicb.2022.970147 (PMC9518604; doi:10.3389/fmicb.2022.970147)
Supplement: Supplementary file 2 [file Table_1.XLSX]

## Sheet: Arthrobacter_silviterrae A2-55
ANIb and aligned percentage
	A2-55	Arthrobacter_cryoconiti_Cr6-08	Arthrobacter_dokdonellae_DCT-5	Arthrobacter_glacialis_TMN-18	Arthrobacter_livingstonensis_LI2	Arthrobacter_psychrochitiniphilus_GP3	Arthrobacter_silviterrae_KIS14-16	Arthrobacter_stackebrandtii_DSM16005
A2-55	*	74.98 [45.79]	80.46 [57.45]	76.35 [47.66]	80.00 [59.36]	75.13 [45.10]	97.57 [85.27]	77.69 [49.34]
Arthrobacter_cryoconiti_Cr6-08	75.08 [54.25]	*	74.88 [52.51]	73.33 [51.68]	75.14 [57.07]	72.80 [50.89]	74.96 [54.01]	73.70 [48.80]
Arthrobacter_dokdonellae_DCT-5	80.69 [56.12]	74.75 [44.07]	*	76.48 [46.05]	82.68 [62.92]	75.24 [45.06]	80.60 [56.44]	77.66 [47.39]
Arthrobacter_glacialis_TMN-18	76.33 [48.49]	73.22 [44.58]	76.30 [47.85]	*	76.67 [51.95]	76.34 [51.33]	76.27 [49.60]	77.31 [54.93]
Arthrobacter_livingstonensis_LI2	79.71 [51.89]	74.81 [42.93]	82.43 [56.42]	76.40 [44.74]	*	75.14 [43.75]	79.71 [53.28]	77.26 [45.79]
Arthrobacter_psychrochitiniphilus_GP3	75.09 [48.13]	72.64 [46.18]	75.08 [48.41]	76.32 [54.22]	75.27 [53.31]	*	75.12 [48.78]	77.15 [55.22]
Arthrobacter_silviterrae_KIS14-16	97.42 [87.43]	74.88 [46.43]	80.51 [58.91]	76.35 [49.46]	79.97 [62.12]	75.24 [46.57]	*	77.82 [51.48]
Arthrobacter_stackebrandtii_DSM16005	78.05 [48.66]	73.80 [40.89]	77.82 [47.76]	77.61 [53.04]	77.84 [51.94]	77.35 [50.82]	78.07 [50.32]	*
Tetra results
	A2-55	Arthrobacter_cryoconiti_Cr6-08	Arthrobacter_dokdonellae_DCT-5	Arthrobacter_glacialis_TMN-18	Arthrobacter_livingstonensis_LI2	Arthrobacter_psychrochitiniphilus_GP3	Arthrobacter_silviterrae_KIS14-16	Arthrobacter_stackebrandtii_DSM16005
A2-55	*	0.79041	0.98447	0.94042	0.98677	0.84265	0.99951	0.98308
Arthrobacter_cryoconiti_Cr6-08	0.79041	*	0.77207	0.90181	0.82667	0.92892	0.7858	0.79593
Arthrobacter_dokdonellae_DCT-5	0.98447	0.77207	*	0.92104	0.99054	0.82127	0.9843	0.98741
Arthrobacter_glacialis_TMN-18	0.94042	0.90181	0.92104	*	0.95129	0.94647	0.93877	0.94263
Arthrobacter_livingstonensis_LI2	0.98677	0.82667	0.99054	0.95129	*	0.86392	0.98574	0.98678
Arthrobacter_psychrochitiniphilus_GP3	0.84265	0.92892	0.82127	0.94647	0.86392	*	0.84188	0.8467
Arthrobacter_silviterrae_KIS14-16	0.99951	0.7858	0.9843	0.93877	0.98574	0.84188	*	0.98204
Arthrobacter_stackebrandtii_DSM16005	0.98308	0.79593	0.98741	0.94263	0.98678	0.8467	0.98204	*

## Sheet: Rugamonas sp. A1-17
ANIb and aligned percentage
	A1-17	Duganella_danionis_DSM103461	Duganella_fentianensis_FTw93w	Duganella_margarita_FT109W	Duganella_phyllosphaerae_T54	Duganella_zoogloeoides_ATCC25935	Rugamonas_aquatica_FT29W	Rugamonas_rivuli_FT103W	Rugamonas_rubra_ATCC43154
A1-17	*	78.83 [48.12]	79.11 [47.63]	81.23 [55.14]	79.45 [47.15]	79.44 [47.30]	88.24 [68.63]	88.36 [68.74]	80.16 [47.09]
Duganella_danionis_DSM103461	79.69 [66.24]	*	93.70 [85.91]	78.12 [59.14]	77.25 [52.91]	77.22 [53.70]	79.84 [66.55]	79.80 [67.16]	77.00 [54.47]
Duganella_fentianensis_FTw93w	79.83 [67.06]	93.68 [86.64]	*	78.34 [59.73]	77.35 [53.78]	77.36 [54.34]	80.07 [67.23]	80.11 [67.23]	77.28 [55.10]
Duganella_margarita_FT109W	81.63 [63.10]	77.86 [48.76]	78.06 [48.33]	*	78.96 [56.24]	78.97 [56.28]	81.61 [63.29]	81.73 [62.54]	78.50 [46.73]
Duganella_phyllosphaerae_T54	80.00 [55.09]	77.09 [44.23]	77.25 [43.88]	79.22 [57.12]	*	89.08 [77.91]	79.84 [54.07]	79.94 [53.92]	78.14 [44.20]
Duganella_zoogloeoides_ATCC25935	79.88 [54.10]	77.07 [43.98]	77.29 [43.54]	79.18 [56.55]	88.89 [76.60]	*	79.78 [53.37]	79.90 [53.07]	77.87 [44.03]
Rugamonas_aquatica_FT29W	88.36 [70.64]	79.24 [49.19]	79.46 [49.00]	81.43 [56.97]	79.40 [47.65]	79.33 [48.06]	*	94.71 [81.90]	80.04 [48.70]
Rugamonas_rivuli_FT103W	88.66 [73.93]	79.31 [51.93]	79.56 [51.42]	81.54 [58.94]	79.59 [49.93]	79.65 [50.06]	94.92 [85.74]	*	80.13 [51.09]
Rugamonas_rubra_ATCC43154	81.24 [46.54]	77.35 [39.02]	77.60 [39.04]	79.15 [40.49]	78.57 [38.03]	78.51 [37.96]	80.67 [46.80]	80.88 [46.92]	*
Tetra results
	Rugamonas sp. A1-17	Duganella_danionis_DSM103461	Duganella_fentianensis_FTw93w	Duganella_margarita_FT109W	Duganella_phyllosphaerae_T54	Duganella_zoogloeoides_ATCC25935	Rugamonas_aquatica_FT29W	Rugamonas_rivuli_FT103W	Rugamonas_rubra_ATCC43154
Rugamonas sp.A1-17	*	0.8209	0.82944	0.97626	0.94312	0.9408	0.99111	0.99284	0.96895
Duganella_danionis_DSM103461	0.8209	*	0.9933	0.84055	0.86515	0.87206	0.84385	0.83717	0.79524
Duganella_fentianensis_FTw93w	0.82944	0.9933	*	0.85459	0.86565	0.87185	0.85547	0.8492	0.80381
Duganella_margarita_FT109W	0.97626	0.84055	0.85459	*	0.94322	0.93977	0.98537	0.9829	0.95232
Duganella_phyllosphaerae_T54	0.94312	0.86515	0.86565	0.94322	*	0.9985	0.93539	0.93515	0.91701
Duganella_zoogloeoides_ATCC25935	0.9408	0.87206	0.87185	0.93977	0.9985	*	0.93346	0.93265	0.90925
Rugamonas_aquatica_FT29W	0.99111	0.84385	0.85547	0.98537	0.93539	0.93346	*	0.99902	0.95832
Rugamonas_rivuli_FT103W	0.99284	0.83717	0.8492	0.9829	0.93515	0.93265	0.99902	*	0.96058
Rugamonas_rubra_ATCC43154	0.96895	0.79524	0.80381	0.95232	0.91701	0.90925	0.95832	0.96058	*

## Sheet: Sphingomonas sp. A2-49
ANIb and aligned percentage
	A2-49	Sphingomonas_insulae_KCTC12872	Sphingomonas_aquatilis_DSM_15581	Sphingomonas_asaccharolytica_NBRC15499	Sphingomonas_kyungheensis_RIT328	Sphingomonas_leidyi__DSM4733	Sphingomonas_mali_NBRC15500	Sphingomonas_melonis_DAPP-PG_224	Sphingomonas_pruni_NBRC_15498	Sphingomonas_taxi_ATCC55669
A2-49	*	82.98 [53.90]	81.21 [53.72]	74.46 [35.79]	82.11 [52.95]	74.12 [38.36]	74.42 [36.76]	81.14 [53.50]	74.31 [36.78]	83.05 [53.73]
Sphingomonas_insulae_KCTC12872	83.07 [65.53]	*	80.98 [61.33]	73.96 [43.67]	81.53 [61.31]	73.60 [43.22]	73.93 [44.56]	80.85 [62.15]	73.77 [44.27]	82.62 [63.58]
Sphingomonas_aquatilis_DSM_15581	81.26 [55.45]	80.86 [52.05]	*	73.89 [37.21]	80.64 [53.06]	73.88 [40.08]	73.92 [38.38]	94.97 [82.14]	73.75 [38.38]	81.29 [53.79]
Sphingomonas_asaccharolytica_NBRC15499	73.98 [33.78]	73.64 [33.52]	73.67 [33.71]	*	73.82 [34.80]	73.17 [37.50]	89.38 [74.89]	73.62 [34.14]	87.35 [67.04]	74.09 [34.16]
Sphingomonas_kyungheensis_RIT328	82.00 [48.52]	81.23 [45.85]	80.81 [46.63]	74.21 [33.41]	*	73.93 [34.08]	74.42 [33.56]	80.79 [46.70]	74.36 [32.56]	85.06 [60.07]
Sphingomonas_leidyi_DSM4733	73.55 [33.96]	73.18 [31.54]	73.59 [34.15]	73.24 [35.38]	73.55 [33.36]	*	73.24 [36.77]	73.29 [34.50]	73.22 [35.58]	73.64 [33.15]
Sphingomonas_mali_NBRC15500	73.61 [31.06]	73.56 [30.13]	73.35 [30.66]	88.84 [67.08]	73.69 [31.11]	73.20 [34.66]	*	73.24 [31.17]	87.40 [65.52]	73.77 [31.40]
Sphingomonas_melonis_DAPP-PG_224	80.83 [53.91]	80.66 [50.91]	95.02 [79.01]	73.90 [36.43]	80.72 [51.18]	73.56 [38.86]	73.79 [38.00]	*	73.89 [37.06]	81.11 [52.14]
Sphingomonas_pruni_NBRC_15498	73.86 [35.22]	73.58 [34.14]	73.58 [34.86]	87.25 [68.72]	73.81 [34.57]	73.17 [38.13]	87.87 [75.26]	73.48 [35.14]	*	73.99 [35.24]
Sphingomonas_taxi_ATCC55669	82.66 [52.93]	82.02 [51.95]	81.16 [51.21]	74.41 [36.19]	85.13 [65.13]	74.07 [36.52]	74.42 [37.09]	80.97 [52.02]	74.36 [36.35]	*
Tetra results
	A2-49	Sphingomonas_insulae_KCTC12872	Sphingomonas_aquatilis_DSM_15581	Sphingomonas_asaccharolytica_NBRC15499	Sphingomonas_kyungheensis_RIT328	Sphingomonas_leidyi_DSM4733	Sphingomonas_mali_NBRC15500	Sphingomonas_melonis_DAPP-PG_224	Sphingomonas_pruni_NBRC_15498	Sphingomonas_taxi_ATCC55669
A2-49	*	0.97262	0.97351	0.90883	0.96379	0.90372	0.90968	0.9749	0.90844	0.9712
Sphingomonas_insulae_KCTC12872	0.97262	*	0.9746	0.88453	0.94662	0.87297	0.88403	0.97408	0.88593	0.95655
Sphingomonas_aquatilis_DSM_15581	0.97351	0.9746	*	0.88755	0.9673	0.88668	0.8878	0.99932	0.88798	0.96953
Sphingomonas_asaccharolytica_NBRC15499	0.90883	0.88453	0.88755	*	0.89035	0.92871	0.99883	0.89095	0.99807	0.90257
Sphingomonas_kyungheensis_RIT328	0.96379	0.94662	0.9673	0.89035	*	0.88824	0.88801	0.96777	0.88809	0.99472
Sphingomonas_leidyi_DSM4733	0.90372	0.87297	0.88668	0.92871	0.88824	*	0.93373	0.89267	0.93067	0.88857
Sphingomonas_mali_NBRC15500	0.90968	0.88403	0.8878	0.99883	0.88801	0.93373	*	0.89181	0.99853	0.90025
Sphingomonas_melonis_DAPP-PG_224	0.9749	0.97408	0.99932	0.89095	0.96777	0.89267	0.89181	*	0.89165	0.97019
Sphingomonas_pruni_NBRC_15498	0.90844	0.88593	0.88798	0.99807	0.88809	0.93067	0.99853	0.89165	*	0.9007
Sphingomonas_taxi_ATCC55669	0.9712	0.95655	0.96953	0.90257	0.99472	0.88857	0.90025	0.97019	0.9007	*

## Sheet: Rhodanobacter sp.  B2A1Ga4
ANIb and aligned percentage
	B2A1Ga-4	Rhodanobacter_denitrificans_2APBS1	Rhodanobacter_fulvus	Rhodanobacter_gensino	Rhodanobacter_humi	Rhodanobacter_soli	Rhodanobacter_panaciterrae_KCTC22232	Rhodanobacter_thiooxydans_LCS2
B2A1Ga-4	*	89.25 [72.84]	81.16 [52.32]	80.99 [51.48]	80.28 [53.50]	88.37 [67.68]	83.16 [58.94]	88.52 [68.27]
Rhodanobacter_denitrificans_2APBS1	89.14 [66.43]	*	81.06 [47.70]	80.97 [46.48]	80.55 [49.00]	88.24 [62.36]	83.09 [52.45]	88.94 [68.61]
Rhodanobacter_fulvus	81.41 [52.02]	81.27 [52.28]	*	92.52 [80.48]	78.30 [49.80]	81.41 [51.53]	79.72 [48.22]	81.02 [52.01]
Rhodanobacter_gensino	81.32 [53.45]	81.11 [54.14]	92.74 [84.76]	*	78.32 [52.06]	81.52 [52.77]	79.80 [50.45]	80.91 [53.56]
Rhodanobacter_humi	80.42 [50.79]	80.48 [51.81]	78.25 [47.15]	78.23 [47.37]	*	80.28 [49.94]	78.46 [50.87]	80.47 [50.36]
Rhodanobacter_soli	88.39 [72.91]	88.42 [74.00]	81.28 [55.57]	81.21 [54.83]	80.11 [56.86]	*	83.96 [64.14]	87.29 [69.81]
Rhodanobacter_panaciterrae_KCTC22232	83.18 [66.10]	82.95 [65.65]	79.76 [53.78]	79.65 [54.19]	78.54 [59.74]	83.93 [66.93]	*	82.34 [61.89]
Rhodanobacter_thiooxydans_LCS2	88.54 [64.49]	89.14 [71.33]	81.05 [49.49]	80.87 [48.14]	80.45 [50.41]	87.23 [61.71]	82.44 [52.37]	*
Tetra results
	B2A1Ga-4	Rhodanobacter_denitrificans_2APBS1	Rhodanobacter_fulvus	Rhodanobacter_gensino	Rhodanobacter_humi	Rhodanobacter_soli	Rhodanobacter_panaciterrae_KCTC22232	Rhodanobacter_thiooxydans_LCS2
B2A1Ga-4	*	0.9973	0.96125	0.95917	0.97979	0.99686	0.96943	0.99728
Rhodanobacter_denitrificans_2APBS1	0.9973	*	0.95217	0.94939	0.98097	0.99563	0.95969	0.99784
Rhodanobacter_fulvus	0.96125	0.95217	*	0.99845	0.95726	0.95941	0.95655	0.96046
Rhodanobacter_gensino	0.95917	0.94939	0.99845	*	0.95436	0.95757	0.95579	0.9579
Rhodanobacter_humi	0.97979	0.98097	0.95726	0.95436	*	0.97873	0.9435	0.98169
Rhodanobacter_soli	0.99686	0.99563	0.95941	0.95757	0.97873	*	0.96956	0.99404
Rhodanobacter_panaciterrae_KCTC22232	0.96943	0.95969	0.95655	0.95579	0.9435	0.96956	*	0.9601
Rhodanobacter_thiooxydans_LCS2	0.99728	0.99784	0.96046	0.9579	0.98169	0.99404	0.9601	*

## Sheet: Unibacterium sp. Jales-W56
ANIb and aligned percentage
	Herminiimonas_arsenicoxydans_ULPAs1	Jales W-56	Undibacterium_amnicola_KCTC52442	Undibacterium_aquatile_CCTCCAB2015119	Undibacterium_crateris_B2R-29	Undibacterium_jejuense_KACC12607	Undibacterium_pigrum_DSM19792	Undibacterium_piscinae_S11R28	Undibacterium_seohonense_KACC16656	Undibacterium_terreum_CGMCC1.10998
Herminiimonas_arsenicoxydans_ULPAs1	*	71.73 [34.55]	69.51 [28.39]	70.92 [33.05]	71.03 [31.04]	70.00 [30.89]	70.96 [35.26]	70.99 [33.66]	69.43 [28.96]	72.13 [37.30]
Jales W-56	71.55 [28.05]	*	71.49 [34.76]	73.39 [43.53]	72.79 [41.42]	72.18 [42.42]	73.38 [47.23]	73.85 [43.92]	71.43 [34.89]	73.91 [46.97]
Undibacterium_amnicola_KCTC52442	69.41 [20.44]	71.42 [31.71]	*	71.47 [31.91]	70.79 [30.91]	71.63 [30.49]	70.51 [36.22]	71.33 [34.19]	79.63 [66.57]	70.04 [30.34]
Undibacterium_aquatile_CCTCCAB2015119	70.93 [28.33]	73.50 [46.24]	71.56 [37.26]	*	74.33 [52.99]	74.22 [53.89]	73.91 [54.36]	72.87 [46.08]	71.32 [37.50]	72.52 [44.51]
Undibacterium_crateris_B2R-29	70.88 [24.59]	72.84 [40.83]	70.75 [33.44]	74.35 [48.68]	*	73.04 [49.04]	73.32 [49.74]	72.45 [39.93]	70.87 [34.13]	72.43 [40.28]
Undibacterium_jejuense_KACC12607	69.95 [23.59]	72.44 [39.83]	71.71 [31.56]	74.26 [47.62]	73.21 [46.39]	*	72.88 [46.62]	71.77 [38.52]	71.46 [32.64]	71.28 [38.98]
Undibacterium_pigrum_DSM19792	70.79 [18.66]	73.12 [31.17]	70.43 [26.26]	73.66 [33.93]	72.97 [33.92]	72.60 [33.26]	*	72.67 [30.21]	70.41 [26.88]	72.88 [33.87]
Undibacterium_piscinae_S11R28	71.08 [25.71]	74.10 [40.37]	71.66 [35.18]	72.93 [40.17]	72.48 [37.81]	71.94 [37.76]	73.11 [41.10]	*	71.65 [35.21]	73.32 [38.77]
Undibacterium_seohonense_KACC16656	69.45 [20.46]	71.39 [30.43]	79.56 [63.52]	71.23 [31.16]	70.81 [30.12]	71.37 [29.87]	70.68 [35.25]	71.34 [33.30]	*	69.95 [29.56]
Undibacterium_terreum_CGMCC1.10998	71.65 [20.81]	73.43 [32.14]	69.82 [22.44]	71.97 [28.82]	71.96 [28.02]	71.04 [28.28]	72.74 [34.60]	72.82 [28.24]	69.73 [22.91]	*
Tetra results
	Herminiimonas_arsenicoxydans_ULPAs1	JalesW-56	Undibacterium_amnicola_KCTC52442	Undibacterium_aquatile_CCTCCAB2015119	Undibacterium_crateris_B2R-29	Undibacterium_jejuense_KACC12607	Undibacterium_pigrum_DSM19792	Undibacterium_piscinae_S11R28	Undibacterium_seohonense_KACC16656	Undibacterium_terreum_CGMCC1.10998
Herminiimonas_arsenicoxydans_ULPAs1	*	0.87748	0.58037	0.75259	0.68959	0.69886	0.8079	0.83238	0.58596	0.91717
JalesW-56	0.87748	*	0.70774	0.8206	0.76494	0.83079	0.86274	0.86839	0.71213	0.86711
Undibacterium_amnicola_KCTC52442	0.58037	0.70774	*	0.73248	0.59426	0.82423	0.5931	0.66765	0.98258	0.55054
Undibacterium_aquatile_CCTCCAB2015119	0.75259	0.8206	0.73248	*	0.84326	0.93481	0.76992	0.84006	0.72667	0.71991
Undibacterium_crateris_B2R-29	0.68959	0.76494	0.59426	0.84326	*	0.77784	0.78424	0.82504	0.59732	0.68435
Undibacterium_jejuense_KACC12607	0.69886	0.83079	0.82423	0.93481	0.77784	*	0.73814	0.80369	0.81561	0.68234
Undibacterium_pigrum_DSM19792	0.8079	0.86274	0.5931	0.76992	0.78424	0.73814	*	0.83321	0.57571	0.8611
Undibacterium_piscinae_S11R28	0.83238	0.86839	0.66765	0.84006	0.82504	0.80369	0.83321	*	0.68455	0.79881
Undibacterium_seohonense_KACC16656	0.58596	0.71213	0.98258	0.72667	0.59732	0.81561	0.57571	0.68455	*	0.54649
Undibacterium_terreum_CGMCC1.10998	0.91717	0.86711	0.55054	0.71991	0.68435	0.68234	0.8611	0.79881	0.54649	*
