# Supplementary material for: Genome mining to unravel potential metabolic pathways linked to gallium bioleaching ability of bacterial mine isolates
Source: Front Microbiol. 2022 Sep 13;13:970147. doi: 10.3389/fmicb.2022.970147 (PMC9518604; doi:10.3389/fmicb.2022.970147)
Supplement: Supplementary file 3 [file Table_2.XLSX]

## Sheet: Sheet1
Functional annotation and pathway mapping in the KEGG Automatic Annotation Server (KAAS).
		A1-17	A2-49	A2-55	B2A1Ga4	Jales W-56	Common_5_genomes
metabolism	Carbohydrate metabolism	15.3198	18.3946	19.2788	15.5894	13.7538	15.2738
	Amino acid metabolism	13.0392	13.9799	16.3662	14.7022	13.5135	14.5533
	Metabolism of cofactors and vitamins	7.6351	7.95987	7.97503	8.23828	8.40841	10.5187
	Energy metabolism	7.88299	8.62876	7.42025	7.73131	7.92793	9.51009
	Nucleotide metabolism	4.70997	4.14716	4.99307	4.68948	5.28529	6.19597
	Xenobiotics biodegradation and metabolism	5.15617	3.01003	3.53675	2.72497	3.06306	1.8732
	Lipid metabolism	3.4705	3.01003	3.46741	3.67554	3.18318	2.30548
	Metabolism of other amino acids	2.28061	2.34114	2.49653	2.28137	2.46246	1.44092
	Glycan biosynthesis and metabolism	2.33019	2.40803	2.21914	2.78834	2.4024	1.72911
	Biosynthesis of other secondary metabolites	2.28061	2.14047	1.94175	2.6616	2.34234	2.30548
	Metabolism of terpenoids and polyketides	1.88399	1.60535	1.94175	2.02788	1.68168	1.58501
genetic information processing	Translation	3.96629	5.28428	5.4785	5.13308	4.74474	10.0865
	Replication and repair	3.61924	4.88294	4.29958	4.62611	4.32432	7.78098
	Folding, sorting and degradation	2.23104	2.67559	2.84327	2.6616	2.58258	4.46686
	Transcription	0.247893	0.267559	0.346741	0.253485	0.24024	0.576369
environmental information processing	Membrane transport	6.79227	4.34783	6.38003	4.30925	6.84685	2.88184
	Signal transduction	6.69311	5.1505	3.67545	6.33714	6.06607	2.30548
	Signaling molecules and interaction	0	0.0668896	0	0.0633714	0	0
cellular processes	Cellular community - prokaryotes	5.50322	3.81271	3.25936	4.56274	6.06607	2.59366
	Cell motility	3.02429	3.07692	0.138696	3.16857	3.36336	0.144092
	Cell growth and death	1.28904	2.14047	0.970874	1.14068	1.38138	1.44092
	Transport and catabolism	0.644522	0.668896	0.970874	0.633714	0.36036	0.432277
